# Supplementary material for: Preoperative predictors of poor outcomes in Thai patients with aneurysmal subarachnoid hemorrhage
Source: PLoS One. 2022 Mar 15;17(3):e0264844. doi: 10.1371/journal.pone.0264844 (PMC8923474; doi:10.1371/journal.pone.0264844)
Supplement: S1 Dataset — (ZIP) [file pone.0264844.s005.zip]

Archive with 1 entries (1 files):
- dataSAH.dta
